# Supplementary material for: Fast Confirmation of Antibody Identity by MALDI-TOF MS Fingerprints
Source: Antibodies (Basel). 2020 Mar 26;9(2):8. doi: 10.3390/antib9020008 (PMC7362173; doi:10.3390/antib9020008)
Supplement: Supplementary file 1 [file antibodies-09-00008-s001.zip]

Archive with 2 entries (2 files):
- antibodies-09-00008-s001.pdf
- antibodies-09-00008-s002.zip
